# Supplementary material for: Poly(L-Tyrosine)-Containing Dehydropeptides: Hydrogels vs. Bioadhesives
Source: Gels. 2026 Apr 2;12(4):305. doi: 10.3390/gels12040305 (PMC13115828; doi:10.3390/gels12040305)
Supplement: Supplementary file 1 [file gels-12-00305-s001.zip]

Archive with 1 entries (1 files):
- gels-4227619-supplementary.pdf
